# Supplementary material for: Oxylipins mediate cell-to-cell communication in Pseudomonas aeruginosa
Source: Commun Biol. 2019 Feb 15;2:66. doi: 10.1038/s42003-019-0310-0 (PMC6377657; doi:10.1038/s42003-019-0310-0)
Supplement: Supplementary file 4 — Supplementary Data 1 [file 42003_2019_310_MOESM4_ESM.xlsx]

## Sheet: Data Figure 1a
		Area of the TLC spot (calculated using Image J)
		10-HOME					7,10-DiHOME
		Replica 1	Replica 2	Replica 3			Replica 1	Replica 2	Replica 3
	- OA	214	298.5	259.1		- OA	287.2	276	337.9		Average of strongest spots:
	+OA	36163.8	45401.9	40106.9		+OA	59800.7	58583.8	50697		56360.5
		Relative abundance (%)
		10-HOME					7,10-DiHOME
		Replica 1	Replica 2	Replica 3			Replica 1	Replica 2	Replica 3
	- OA	0.379699	0.529626	0.459719		- OA	0.509577	0.489705	0.599533
	+OA	64.1652	80.5562	71.1614		+OA	106.104	103.945	89.9513
		10-HOME					7,10-DiHOME
		Ave	SD				Ave	SD
	- OA	0.456348	0.0671005				0.532938	0.0523443
	+OA	71.9609	7.35644				100	7.84336

## Sheet: Data Figure 1b
	β-gal activity (Miller units)
	PAO1(DSp-lacZ) - OA				PAO1(DSp-lacZ) + OA				delta-DS(DSp-lacZ) + OA
	Replica 1	Replica 2	Replica 3		Replica 1	Replica 2	Replica 3		Replica 1	Replica 2	Replica 3
	1.1	0.5	1.3		64.2	76.1	68.9		24.3	19.6	17.4
	PAO1(DSp-lacZ) - OA				PAO1(DSp-lacZ) + OA				delta-DS(DSp-lacZ) + OA
	Ave	SD			Ave	SD			Ave	SD
	0.966667	0.37238			69.7333	5.36085			20.4333	3.15257

## Sheet: Data Figure 1c
			β-gal activity (Miller units)
			OA				10-HOME				7,10-DiHOME
	Concentration used (µg/ml)		Replica 1	Replica 2	Replica 3		Replica 1	Replica 2	Replica 3		Replica 1	Replica 2	Replica 3
	1		0.45	0.43	0.61		0.58	0.55	0.35		0.16	0.56	0.82
	10		1.11	1.36	1.15		21.99	22.27	20.17		20.58	24.53	24.58
	100		9.71	9.41	9.5		46.68	49.08	48.69		49.4	49.13	51.65
			Average β-gal activity (Miller units)
			OA				10-HOME				7,10-DiHOME
	Concentration used (µg/ml)		Ave	SD			Ave	SD			Ave	SD
	1		0.496667	0.0882421			0.493333	0.111833			0.513333	0.297366
	10		1.20667	0.120111			21.4767	1.01986			23.23	2.0528
	100		9.54	0.137695			48.15	1.15194			50.06	1.23751

## Sheet: Data Figure 2a
			Area of the TLC spot (calculated using Image J)
			OA				10-HOME				7,10-DiHOME
	Time (hours)		Replica 1	Replica 2	Replica 3		Replica 1	Replica 2	Replica 3		Replica 1	Replica 2	Replica 3			Average of strongest spots:
	1		48436.5	45144.7	47496		32.4	27.1	41.8		72.8	65.1	83.7			47025.7
	2		46555.5	47966.2	45614.9		101.5	47.5	61.6		29	31.4	19.7
	3		46085.2	48436.5	46085.2		63.9	54.3	21.4		56.9	44.4	70.1
	4		44674.4	43263.6	46085.2		1410.7	1410.7	470.2		832.7	948.1	1005.5
	5		33388.2	37150.3	34799		4748.5	6113.3	5172.8		2351.2	3763	3653.7
	6		9405.1	8464.6	11286.1		28685.7	30096.4	28215.4		23512.8	26334.4	22102.1
	7		103.5	58.6	77.6		2351.2	951.6	1040.5		33858.5	32447.7	29626.2
			Relative abundance (%)
			OA				10-HOME				7,10-DiHOME
	Time (hours)		Replica 1	Replica 2	Replica 3		Replica 1	Replica 2	Replica 3		Replica 1	Replica 2	Replica 3
	1		103.002	96.0015	101.002		0.0688995	0.0576289	0.0888889		0.154811	0.138437	0.17799
	2		99.0016	102.001	97.0014		0.215843	0.10101	0.130994		0.0616693	0.066773	0.0418926
	3		98.0015	103.002	98.0015		0.135885	0.11547	0.0455077		0.120999	0.0944179	0.14907
	4		95.0014	92.0013	98.0015		2.99989	2.99989	0.999894		1.77076	2.01616	2.13822
	5		71.001	79.0012	74.0011		10.0978	13.0001	11.0001		4.99989	8.00213	7.7697
	6		20.0002	18.0002	24.0002		61.001	64.0009	60.0009		50.0006	56.0009	47.0007
	7		0.220096	0.124615	0.165019		4.99989	2.0236	2.21265		72.0011	69.001	63.001
			Average Relative abundance (%)
			OA				10-HOME				7,10-DiHOME
	Time (hours)		Ave	SD			Ave	SD			Ave	SD
	1		100.002	3.22496			0.0718058	0.01416			0.15708	0.0177759
	2		99.3348	2.25096			0.149282	0.0532727			0.0567783	0.0117541
	3		99.6682	2.58204			0.0989545	0.0423944			0.121496	0.024444
	4		95.0014	2.68338			2.33323	1.0328			1.97505	0.167392
	5		74.6677	3.61488			11.366	1.32853			6.92391	1.49395
	6		20.6669	2.73252			61.6676	1.86188			51.0007	4.09884
	7		0.16991	0.0428682			3.07872	1.49054			68.001	4.09882
	Bacterial growth
			Bacterial density				Ave Bacterial density
	Time (hours)		Replica 1	Replica 2	Replica 3		Ave	SD
	1		0.004	0.005	0.005		0.00466667	0.000516398
	2		0.015	0.022	0.019		0.0186667	0.00314113
	3		0.191	0.262	0.231		0.228	0.0318371
	4		0.624	0.74	0.713		0.692333	0.0542906
	5		1.41	1.553	1.491		1.48467	0.0641394
	6		2.011	2.29	2.132		2.14433	0.125138
	7		2.835	2.947	2.823		2.86833	0.0611708

## Sheet: Data Figure 2b
	β-gal activity (Miller units)
			PAO1 (pDSp-lacZ)				DS (pDSp-lacZ)
	Hours		Replica 1	Replica 2	Replica 3		Replica 1	Replica 2	Replica 3
	1		0.03	0.183333	0.26		0.46	0.18	-0.2
	2		0.41	0.2	0.07		-0.1	1.03	0.36
	3		2.01	2.88	4.13		1.23	2.88	0.56
	4		12.8	11.46	8.13		6.21	8.01	7.55
	5		86.56	113.23	100.36		14.45	16.1	15.7833
	6		106.56	120.01	113.35		25.9	20.68	25.23
	7		113	133.11	112.88		31.35	32.56	38.68
	Average β-gal activity (Miller units)
			PAO1 (pDSp-lacZ)				DS (pDSp-lacZ)
	Hours		Ave	SD			Ave	SD
	1		0.157778	0.104747			0.146667	0.296288
	2		0.226667	0.153449			0.43	0.508252
	3		3.00667	0.953156			1.55667	1.06795
	4		10.7967	2.15076			7.25667	0.836437
	5		100.05	11.9296			15.4444	0.783203
	6		113.307	6.01512			23.9367	2.54034
	7		119.663	10.4159			34.1967	3.51468

## Sheet: Data Figure 3a
			Area of the TLC spot (calculated using Image J)
			PAO1				PA2076				PA2076/pBB-odsR-His
			Replica 1	Replica 2	Replica 3		Replica 1	Replica 2	Replica 3		Replica 1	Replica 2	Replica 3
		10-HOME	23336.1	26723.6	28605.5		38.4	61.2	27.8		22583.3	23712.5	24088.9			Average of strongest spots:
		7,10-DiHOME	36133.3	37640.2	39144.4		103.1	94.9	49.1		33122.2	36886.1	35380.5			37639.3
			Relative abundance (%)
			PAO1				PA2076				PA2076/pBB-odsR-His
			Replica 1	Replica 2	Replica 3		Replica 1	Replica 2	Replica 3		Replica 1	Replica 2	Replica 3
		10-HOME	61.9998	70.9998	75.9996		0.102022	0.162597	0.0738596		59.9997	62.9998	63.9998
		7,10-DiHOME	95.9996	100.003	104		0.273918	0.252132	0.13045		87.9997	97.9997	93.9996
			Average Relative abundance (%)
			PAO1				PA2076				PA2076/pBB-odsR-His
			Ave	SD			Ave	SD			Ave	SD
		10-HOME	69.6664	7.09453			0.112826	0.0453448			62.3331	2.08172
		7,10-DiHOME	100.001	3.99997			0.218833	0.0773136			93.333	5.03322

## Sheet: Data Figure 3b
		β-gal activity (Miller units)
		PAO1 (pDSp-lacZ)				PA2076 (pDSp-lacZ)				PA2076 (pDSp-lacZ + pBB-odsR-His)
		Replica 1	Replica 2	Replica 3		Replica 1	Replica 2	Replica 3		Replica 1	Replica 2	Replica 3
		67.21	70.13	72.6		0.65	1.02	0.89		65.46	71.23	69.84
		β-gal activity (Miller units)
		PAO1 (pDSp-lacZ)				PA2076 (pDSp-lacZ)				PA2076 (pDSp-lacZ + pBB-odsR-His)
		Ave	SD			Ave	SD			Ave	SD
		69.98	2.69813			0.853333	0.187705			68.8433	3.01135

## Sheet: Data Figure 4a
	Area of the TLC spot (calculated using Image J)
		PAO1 (PA3427p-lacZ) 10-HOME				PAO1 (PA3427p-lacZ) 7,10-DiHOME
	Time point (h)	Replica 1	Replica 2	Replica 3		Replica 1	Replica 2	Replica 3
	3	57.1	41.8	63.7		92.5	79.1	48.1
	4	1975.1	2468.9	987.5		54.9	78.3	72.7
	5	9381.8	7406.7	7900.4		5431.5	4444	3456.4
	6	47402.8	44933.9	48884.2		40489.9	42465.2	39502.4			Average of strongest spots:
	7	1975.1	2962.6	3950.4		48884.2	52834.4	47402.8			49707.1
	Relative abundance (%)									Average Relative abundance (%)
		PAO1 (PA3427p-lacZ) 10-HOME				PAO1 (PA3427p-lacZ) 7,10-DiHOME					Ave		STDV
	Time point (h)	Replica 1	Replica 2	Replica 3		Replica 1	Replica 2	Replica 3		Time point (h)	10-HOME	7,10-DiHOME	10-HOME	7,10-DiHOME
	3	0.114873	0.0840928	0.128151		0.18609	0.159133	0.0967671		3	0.109039	0.14733	0.0226011	0.0458164
	4	3.97348	4.96691	1.98664		0.110447	0.157523	0.146257		4	3.64234	0.138076	1.51748	0.0245812
	5	18.8742	14.9007	15.8939		10.927	8.94039	6.95355		5	16.5563	8.94032	2.06789	1.98674
	6	95.3644	90.3975	98.3447		81.4571	85.431	79.4705		6	94.7022	82.1196	4.01476	3.03497
	7	3.97348	5.96013	7.94737		98.3447	106.292	95.3644		7	5.96033	100	1.98694	5.64861
	PAO1 (pDSp-lacZ) β-gal activity (Miller units)					Average β-gal activity
	Time point (h)	Replica 1	Replica 2	Replica 3		Ave	STDV
	3	0.6	0.316667	0.45		0.455556	0.141748
	4	0.633333	0.483333	0.3		0.472222	0.166944
	5	10.85	9.48333	9.05		9.79444	0.939464
	6	49.25	45.0167	44.6333		46.3	2.56195
	7	96.8333	98.0167	95.65		96.8333	1.18333

## Sheet: Data Figure 4b
	PAO1 (PA3427p-lacZ), β-gal activity (Miller units)
	Time point (h)	Replica 1	Replica 2	Replica 3
	3	0.18	0.316	0.7
	4	0.61	0.66	0.3
	5	10.85	10.48	10.6
	6	47.51	44.73	44.91
	7	94.19	100.21	100.13
	PAO1 supernatant, β-gal activity (Miller units)
	Time point (h)	Replica 1	Replica 2	Replica 3
	3	0.54	0.68	1.25
	4	0.36	0.63	1.04
	5	54.78	55.65	47.73
	6	88.16	90.95	94.48
	7	101.8	104.25	99.81
	ΔDS supernatant, β-gal activity (Miller units)
	Time point (h)	Replica 1	Replica 2	Replica 3
	3	0.23	0.18	0.46
	4	0.55	0.41	0.11
	5	15.88	10.85	13.53
	6	53.26	46.7	47.58
	7	102.1	99.46	102.45
	Average β-gal activity (Miller units)
	PAO1 (PA3427p-lacZ)		PAO1 supernatant		ΔDS supernatant
	Ave	STDV	Ave	STDV	Ave	STDV
	0.398667	0.269676	0.823333	0.376076	0.29	0.149332
	0.523333	0.195021	0.676667	0.342394	0.356667	0.224796
	10.6433	0.188768	52.72	4.34331	13.42	2.5168
	45.7167	1.55568	91.1967	3.16721	49.18	3.56067
	98.1767	3.45279	101.953	2.22397	101.337	1.63464

## Sheet: Data Figure 4c
	PAO1 (PA3427p-lacZ), β-gal activity (Miller units)
	Time point (h)	Replica 1	Replica 2	Replica 3
	3	0.23	0.2	0.81
	4	0.36	0.95	1.2
	5	10.63	9.58	10.48
	6	49.28	42.9833	45.93
	7	99.03	101.11	94.1
	PAO1 supernatant, β-gal activity (Miller units)
	Time point (h)	Replica 1	Replica 2	Replica 3
	3	1.06	0.38	0.9
	4	0.43	0.3	0.88
	5	70.46	60.55	61.96
	6	87.93	90.71	93.26
	7	95.38	98.75	94.05
	ΔDS supernatant, β-gal activity (Miller units)
	Time point (h)	Replica 1	Replica 2	Replica 3
	3	0.73	0.88	0.46
	4	0.68	0.65	0.46
	5	85.21	82.75	80.2
	6	95.38	93.38	94.71
	7	93.23	95.81	97.46
	Average β-gal activity (Miller units)
	PAO1 (PA3427p-lacZ)		PAO1 supernatant		ΔDS supernatant
	Ave	STDV	Ave	STDV	Ave	STDV
	0.413333	0.343851	0.78	0.355528	0.69	0.212838
	0.836667	0.431316	0.536667	0.304357	0.596667	0.119304
	10.23	0.567891	64.3233	5.36107	82.72	2.50513
	46.0644	3.15049	90.6333	2.66583	94.49	1.01799
	98.08	3.60026	96.06	2.42266	95.5	2.13197

[truncated: 4 more sheets: Data Figure 5 a & b, Data Figure 6a, Data Figure 6b, Supplementary Figure 3]
